# Supplementary material for: Anti-Inflammatory Activity of Soluble Epoxide Hydrolase Inhibitors Based on Selenoureas Bearing an Adamantane Moiety
Source: Int J Mol Sci. 2022 Sep 14;23(18):10710. doi: 10.3390/ijms231810710 (PMC9501280; doi:10.3390/ijms231810710)
Supplement: Supplementary file 1 [file ijms-23-10710-s001.zip]

Archive with 1 entries (1 files):
- ijms-1861255-supplementary.pdf
